# Supplementary material for: Identification of TLR2 Signalling Mechanisms Which Contribute to Barrett’s and Oesophageal Adenocarcinoma Disease Progression
Source: Cancers (Basel). 2021 Apr 25;13(9):2065. doi: 10.3390/cancers13092065 (PMC8123271; doi:10.3390/cancers13092065)
Supplement: Supplementary file 1 [file cancers-13-02065-s001.zip]

Archive with 1 entries (1 files):
- cancers-1187975-supplementary.pdf
